# Supplementary material for: Prevalence of Reversed Genome Organizations for Viruses in the Family Iflaviridae, Order Picornavirales
Source: Microbiol Spectr. 2023 May 1;11(3):e04738-22. doi: 10.1128/spectrum.04738-22 (PMC10269833; doi:10.1128/spectrum.04738-22)
Supplement: Supplemental file 1 — Supplemental material. Download spectrum.04738-22-s0001.xlsx, XLSX file, 0.01 MB [file spectrum.04738-22-s0001.xlsx]

## Sheet: Genome sequences of IsIVs
>OP548101 Genome of Ischnura senegalensis iflavirus 1
GCGTGGTCTTACGACCACGTCACACACTGAGCCAAGCTTTGTAGCTTAGCGGCCGAGATAGTTCGTAGTGCGCTGTCCCGCCGGCCGCGTACGTAGAGCTAGTCTCTTAGCAAGTGAGTTTGCCTTGGCATTTAGTTTGTAAGTCCCGACTTTTAAAGTCCAGTCCCTACATTCCCCTCCGCCTTTAGCGGTTGTATTCCCGGTTCGAAGAAGAGTCATTGTACGAGTTACGATAGCTTAGGGTGAATCCCCCCTCCTTACGAGACAATTGGTACAAACCCCACCATGGCCGTAAGCGTGTGTTGAGCACGAGCTAGTTCGTTCCTATAATGACAATTCTAAGAACTATGAAGTCCCAATTCCCCGGAGCGTCGGGCTGCTTTATGCGCCAGTTGAAGC…
>OP548102 Genome of Ischnura senegalensis iflavirus 2
GAAATAAACTTACGGGTGTGTTAAATATGGTCACTGGTTTTCAATATTATCTCACATTCGCAACTATATTTCAATGAGGCGATAGCATTTTTGTTTGGGTTGCCGCGCGGTGCGCGGTTTGCCCTGCTAACAAGAAAAAGTAAAAATATTTCTGTAACCTCTTCAATCTGTTAAGCCAATCGTATGCTCTTTTGTGTGGACTGCGTGTATGTGAGTGTGTGATAGTAAGTATGTGAGGTATAGTGATTATTTTTCACTTTCAAGTTTACGTGGAGTTGAGGCATCATAGAGGAGTGGGCTTGGAAAACCCCCCCACACACGAGCTTAACAACGTTGTGTGGCTCCATTAGGATCCTCGAGAAGGTTGGTCCCCTCTGCGTAGATGGATAGGTGACTAGT…
